# Supplementary material for: Energy Metabolites as Biomarkers in Ischemic and Dilated Cardiomyopathy
Source: Int J Mol Sci. 2021 Feb 18;22(4):1999. doi: 10.3390/ijms22041999 (PMC7923201; doi:10.3390/ijms22041999)
Supplement: Supplementary file 1 [file ijms-22-01999-s001.zip]

Archive with 1 entries (1 files):
- ijms-1094756-supplementary.pptx
